# Supplementary material for: A minimal self-organisation model of the Golgi apparatus
Source: eLife. 2020 Aug 5;9:e47318. doi: 10.7554/eLife.47318 (PMC7406241; doi:10.7554/eLife.47318)
Supplement: Source code 1. [file elife-47318-code1.zip]

Archive with 28 entries (25 files):
- Simulation_Source_Code/
- Simulation_Source_Code/OrganelleNetwork.hpp
- __MACOSX/
- __MACOSX/Simulation_Source_Code/
- __MACOSX/Simulation_Source_Code/._OrganelleNetwork.hpp
- Simulation_Source_Code/OrganelleElement.cpp
- __MACOSX/Simulation_Source_Code/._OrganelleElement.cpp
- Simulation_Source_Code/program.cpp
- __MACOSX/Simulation_Source_Code/._program.cpp
- Simulation_Source_Code/Functions.hpp
- __MACOSX/Simulation_Source_Code/._Functions.hpp
- Simulation_Source_Code/makefile
- __MACOSX/Simulation_Source_Code/._makefile
- Simulation_Source_Code/TimeFlow.cpp
- __MACOSX/Simulation_Source_Code/._TimeFlow.cpp
- Simulation_Source_Code/Licence.txt
- __MACOSX/Simulation_Source_Code/._Licence.txt
- Simulation_Source_Code/TimeFlow.hpp
- __MACOSX/Simulation_Source_Code/._TimeFlow.hpp
- Simulation_Source_Code/README.txt
- __MACOSX/Simulation_Source_Code/._README.txt
- Simulation_Source_Code/OrganelleElement.hpp
- __MACOSX/Simulation_Source_Code/._OrganelleElement.hpp
- Simulation_Source_Code/OrganelleNetwork.cpp
- __MACOSX/Simulation_Source_Code/._OrganelleNetwork.cpp
- Simulation_Source_Code/Functions.cpp
- __MACOSX/Simulation_Source_Code/._Functions.cpp
- __MACOSX/._Simulation_Source_Code
