# Supplementary material for: A minimal self-organisation model of the Golgi apparatus
Source: eLife. 2020 Aug 5;9:e47318. doi: 10.7554/eLife.47318 (PMC7406241; doi:10.7554/eLife.47318)
Supplement: Source code 1. [file elife-47318-code1.zip › Simulation_Source_Code/makefile]

TestInitialisation : program.cpp ../TimeFlow.cpp ../OrganelleNetwork.cpp\
 							../OrganelleElement.cpp ../Functions.cpp
	g++ -c -g -Wall -std=c++14  program.cpp ../TimeFlow.cpp\
				../OrganelleNetwork.cpp ../OrganelleElement.cpp ../Functions.cpp
	g++ -o program  program.o TimeFlow.o OrganelleNetwork.o\
	 					OrganelleElement.o Functions.o
	rm *.o
